# Supplementary material for: Chamber-Specific Structural, Fibrotic, and Molecular Remodeling of the Heart in Experimental Metabolic Syndrome
Source: Int J Mol Sci. 2026 May 15;27(10):4427. doi: 10.3390/ijms27104427 (PMC13206778; doi:10.3390/ijms27104427)
Supplement: Supplementary file 1 [file ijms-27-04427-s001.zip]

Archive with 3 entries (2 files):
- ijms-4248464-supplementary/
- ijms-4248464-supplementary/2026-0320_Table S2. Differential proteins in MetS.xlsx
- ijms-4248464-supplementary/2026-0424_Table S1.Echocardiographic characterization.pdf
