# Supplementary material for: Chamber-Specific Structural, Fibrotic, and Molecular Remodeling of the Heart in Experimental Metabolic Syndrome
Source: Int J Mol Sci. 2026 May 15;27(10):4427. doi: 10.3390/ijms27104427 (PMC13206778; doi:10.3390/ijms27104427)
Supplement: Supplementary file 1 [file ijms-27-04427-s001.zip › ijms-4248464-supplementary/2026-0320_Table S2. Differential proteins in MetS.xlsx]

## Sheet: Data
Zone	Rabbit	Accession number	Protein ID	Change	Name	Function	p-value	-log10(p-value)
LA	0	Q9BW91	NUDT9_HUMAN	upregulation	ADP-ribose pyrophosphatase	Hydrolyzes ADP-ribose to AMP and ribose 5'-phosphate and has weak phosphohydrolase activity against NADH and FAD in vitro.	0.00527864	2.2775
LA	0	Q9Z1E9	GSLG1_CRIGR	upregulation	Golgi apparatus protein 1	Binds fibroblast growth factor and E-selectin (cell-adhesion lectin on endothelial cells mediating the binding of neutrophils).	0.00675113	2.1706
LA	0	Q9Y5J7	TIM9_HUMAN	downregulation	Mitochondrial import inner membrane translocase subunit Tim9	Mitochondrial intermembrane chaperone that participates in the import and insertion of multi-pass transmembrane proteins into the mitochondrial inner membrane and may assist in transferring beta-barrel precursors to the SAM complex.	0.00771883	2.1124
LA	0	Q96HC4	PDLI5_HUMAN	downregulation	PDZ and LIM domain protein 5	May play an important role in heart development by scaffolding PKC to the Z-disk region and in regulating cardiomyocyte expansion and dendritic spine morphogenesis.	0.00985347	2.0064
LA	0	Q5R4J7	GRB2_PONAB	downregulation	Growth factor receptor-bound protein 2	Non-enzymatic adapter protein that regulates signaling cascades from cell surface receptors, including T-cell and B-cell activation, autophagy, and DNA repair processes.	0.0102599	1.9889
LA	0	Q9CQ19	MYL9_MOUSE	downregulation	Myosin regulatory light polypeptide 9	Myosin regulatory subunit that regulates smooth muscle and non-muscle cell contractile activity via phosphorylation and is implicated in cytokinesis and myotube formation.	0.0109331	1.9613
LA	1	Q9TTC6	PPIA_RABIT	downregulation	Peptidyl-prolyl cis-trans isomerase A	Catalyzes cis-trans isomerization of proline imidic peptide bonds and exerts chemotactic and proinflammatory effects on leukocytes and endothelial cells.	0.0119358	1.9231
LA	0	Q60HE2	ODO1_MACFA	downregulation	2-oxoglutarate dehydrogenase complex component E1	Catalyzes the decarboxylation of 2-oxoglutarate in the 2-oxoglutarate dehydrogenase complex, playing a key role in the Krebs cycle and histone succinylation.	0.0155126	1.8093
LA	0	P30835	PFKAL_RAT	upregulation	ATP-dependent 6-phosphofructokinase, liver type	Catalyzes the phosphorylation of D-fructose 6-phosphate to fructose 1,6-bisphosphate and negatively regulates the phagocyte oxidative burst by controlling cellular NADPH biosynthesis.	0.0201729	1.6952
LA	1	P22458	VTNC_RABIT	downregulation	Vitronectin	Cell adhesion and spreading factor that interacts with glycosaminoglycans and integrins and inhibits the membrane-damaging effect of the terminal cytolytic complement pathway.	0.0210179	1.6774
LA	0	Q0MQB1	NDUA8_PANTR	downregulation	NADH dehydrogenase [ubiquinone] 1 alpha subcomplex subunit 8	Accessory subunit of mitochondrial Complex I involved in electron transfer from NADH to ubiquinone, but not in catalysis.	0.0221268	1.6551
LA	0	Q8R4N0	CLYBL_MOUSE	upregulation	Citramalyl-CoA lyase, mitochondrial	Mitochondrial enzyme that detoxifies vitamin B12-poisoning metabolites by converting citramalyl-CoA into acetyl-CoA and pyruvate and also acts as a malyl-CoA thioesterase and malate synthase in vitro.	0.0226902	1.6442
LA	0	O60662	KLH41_HUMAN	upregulation	Kelch-like protein 41	Involved in skeletal muscle development and differentiation, regulates myoblast proliferation and myofibril assembly, and is required for pseudopod elongation in transformed cells.	0.0227719	1.6426
LA	0	F7EZ75	SIR5_MACMU	upregulation	NAD-dependent protein deacylase sirtuin-5, mitochondrial	NAD-dependent lysine demalonylase, desuccinylase, and deglutarylase that activates metabolic enzymes and regulates blood ammonia levels during fasting.	0.0240009	1.6198
LA	0	Q9NSE4	SYIM_HUMAN	upregulation	Isoleucine--tRNA ligase, mitochondrial	Aminoacyl-tRNA synthetase that catalyzes the specific attachment of isoleucine to its cognate tRNA.	0.0253834	1.5955
LA	0	Q9Z2K9	IDHC_MICME	downregulation	Isocitrate dehydrogenase [NADP] cytoplasmic	Catalyzes the NADP-dependent oxidative decarboxylation of isocitrate to 2-ketoglutarate and generates NADPH for biosynthesis pathways.	0.0260942	1.5835
LA	0	P53007	TXTP_HUMAN	downregulation	Tricarboxylate transport protein, mitochondrial	Mitochondrial electroneutral antiporter that exports citrate from the mitochondria into the cytosol in exchange for malate and other substrates.	0.0286062	1.5435
LA	0	O35593	PSDE_MOUSE	downregulation	26S proteasome non-ATPase regulatory subunit 14	Metalloprotease component of the 26S proteasome that cleaves Lys-63-linked polyubiquitin chains and regulates DNA repair, autophagy, and Golgi-to-ER transport.	0.0293018	1.5331
LA	0	P50461	CSRP3_HUMAN	downregulation	Cysteine and glycine-rich protein 3	Positive regulator of myogenesis that acts as a cofactor for myogenic bHLH transcription factors and plays a role in organizing cytosolic structures in cardiomyocytes.	0.0299254	1.524
LA	0	P17710	HXK1_MOUSE	downregulation	Hexokinase-1	Catalyzes the phosphorylation of hexoses to hexose 6-phosphate and is involved in glycolysis and innate immunity by acting as a pattern recognition receptor for bacterial peptidoglycan.	0.0302435	1.5194
LA	0	Q5R4C1	TKT_PONAB	upregulation	Transketolase	Catalyzes the transfer of a two-carbon ketol group from a ketose donor to an aldose acceptor, via a covalent intermediate with the cofactor thiamine pyrophosphate.	0.0331092	1.4801
LA	0	P50454	SERPH_HUMAN	downregulation	Serpin H1	Binds specifically to collagen and could be involved as a chaperone in the biosynthetic pathway of collagen.	0.0334862	1.4751
LA	1	P62943	FKB1A_RABIT	downregulation	Peptidyl-prolyl cis-trans isomerase FKBP1A	Keeps TGFBR1 in an inactive conformation to prevent TGF-beta receptor activation and modulates RYR1 calcium channel activity.	0.036005	1.4436
LA	0	P49114	SODM_CAVPO	downregulation	Superoxide dismutase [Mn], mitochondrial	Destroys superoxide anion radicals which are normally produced within the cells and which are toxic to biological systems.	0.045664	1.3404
LA	1	P58772	TPM1_RABIT	downregulation	Tropomyosin alpha-1 chain	Binds to actin filaments and regulates muscle contraction in association with troponin and caldesmon, and stabilizes cytoskeleton in non-muscle cells.	0.0461671	1.3357
LA	0	Q2M2S9	LYRM7_BOVIN	upregulation	Complex III assembly factor LYRM7	Assembly factor required for Rieske Fe-S protein UQCRFS1 incorporation into the cytochrome b-c1 (CIII) complex. Functions as a chaperone, binding to this subunit within the mitochondrial matrix and stabilizing it prior to its translocation and insertion into the late CIII dimeric intermediate within the mitochondrial inner membrane.	0.0463455	1.334
LA	0	Q9H4G4	GAPR1_HUMAN	downregulation	Golgi-associated plant pathogenesis-related protein 1	No specific function description available in UniProt.	0.0470897	1.3271
LA	0	P11598	PDIA3_RAT	downregulation	Protein disulfide-isomerase A3	Protein disulfide isomerase that catalyzes disulfide bond formation, isomerization, and reduction in client proteins and functions as a folding chaperone in the MHC class I peptide loading complex.	0.0472543	1.3256
LA	0	Q9WVA4	TAGL2_MOUSE	upregulation	Transgelin-2	No specific function description available in UniProt.	0.0497027	1.3036
RA	0	P52944	PDLI1_RAT	upregulation	PDZ and LIM domain protein 1	LIM-PDZ scaffolding protein. Regulates cytoskeleton organization and adhesions in cardiac muscle.	0.00108591	2.9642
RA	0	P10515	ODP2_HUMAN	downregulation	Dihydrolipoyllysine-residue acetyltransferase component of pyruvate dehydrogenase complex, mitochondrial	E2 component of the pyruvate dehydrogenase complex. Transfers acetyl groups to CoA in the oxidative decarboxylation of pyruvate.	0.00533074	2.2732
RA	0	P10731	AMD_BOVIN	downregulation	Peptidyl-glycine alpha-amidating monooxygenase	C-terminal amidation of bioactive peptides (neuropeptides, hormones). Includes two enzymatic activities: hydroxylation and lysis.	0.0067676	2.1696
RA	0	Q5R9Q5	ACTS_PONAB	downregulation	Actin, alpha skeletal muscle	Skeletal muscle alpha-actin. Forms cytoskeleton filaments and participates in muscle contraction.	0.0129832	1.8866
RA	0	Q3SZF8	SMD2_BOVIN	downregulation	Small nuclear ribonucleoprotein Sm D2	Component of the Sm snRNP complex. Essential for spliceosome assembly and pre-messenger RNA splicing.	0.0159935	1.7961
RA	0	Q9XSJ4	ENOA_BOVIN	downregulation	Alpha-enolase	Glycolytic enzyme (EC 4.2.1.11). Converts 2-phosphoglycerate to phosphoenolpyruvate. Also acts as a surface receptor and stress protein.	0.0162888	1.7881
RA	0	P11404	FABPH_MOUSE	downregulation	Fatty acid-binding protein, heart	Intracellular transport of long-chain fatty acids in cardiac myocytes. Regulates lipid metabolism and signaling.	0.0168209	1.7742
RA	1	Q28735	TMEDA_RABIT	downregulation	Transmembrane emp24 domain-containing protein 10	Vesicular transport protein between ER and Golgi. Part of the COPI/COPII complex.	0.020991	1.678
RA	0	P13645	K1C10_HUMAN	upregulation	Keratin, type I cytoskeletal 10	Type I keratin. Component of intermediate filaments in differentiated keratinocytes.	0.021309	1.6714
RA	0	Q3ZBR7	RM18_BOVIN	downregulation	Large ribosomal subunit protein uL18m	Structural protein of the mitochondrial 39S ribosome. Essential for mitochondrial protein synthesis.	0.0224808	1.6482
RA	0	Q99P60	FABP4_ICTTR	downregulation	Fatty acid-binding protein, adipocyte	Fatty acid transport in adipocytes. Involved in inflammation and lipid metabolism.	0.0228717	1.6407
RA	0	P02538	K2C6A_HUMAN	upregulation	Keratin, type II cytoskeletal 6A	Type II keratin. Forms intermediate filaments in epithelia and stress response.	0.0258704	1.5872
RA	0	Q9WUH4	FHL1_RAT	downregulation	Four and a half LIM domains protein 1	LIM protein. Regulates signaling in skeletal and cardiac muscle; mutations cause myopathies.	0.0267577	1.5726
RA	0	Q96HC4	PDLI5_HUMAN	downregulation	PDZ and LIM domain protein 5	Scaffolding protein. Interacts with actin and kinases in focal adhesions and cardiac cytoskeleton regulation.	0.0289236	1.5387
RA	1	P02057	HBB_RABIT	downregulation	Hemoglobin subunit beta-1/2	Beta chain of hemoglobin. Oxygen transport in blood.	0.0290304	1.5371
RA	0	Q9Y5P6	GMPPB_HUMAN	downregulation	Mannose-1-phosphate guanylyltransferase catalytic subunit beta	Catalyzes the conversion of GTP and mannose-1-phosphate into GDP-mannose. Essential for GDP-mannose biosynthesis, a key donor in protein and lipid glycosylation in the ER and Golgi.	0.0322163	1.4919
RA	0	Q24186	RS5A_DROME	downregulation	Small ribosomal subunit protein uS7A	Structural protein of the 40S ribosome. Participates in translation and messenger RNA recognition.	0.0325413	1.4876
RA	0	Q9UI47	CTNA3_HUMAN	downregulation	Catenin alpha-3	Component of the cadherin complex in adherens junctions. Regulates cell-cell adhesion and Wnt signaling in muscle and cardiac tissues.	0.0330221	1.4812
RA	0	Q9JHW2	NIT2_MOUSE	downregulation	Omega-amidase NIT2	Hydrolyzes omega-amides (such as alpha-ketoglutaramate) in glutamate and glutamine metabolism.	0.033372	1.4766
RA	0	Q9D8B4	NDUAB_MOUSE	upregulation	NADH dehydrogenase [ubiquinone] 1 alpha subcomplex subunit 11	Subunit of mitochondrial complex I (NADH-ubiquinone oxidoreductase). Participates in the respiratory chain.	0.0361053	1.4424
RA	0	Q5R8T8	GNPI1_PONAB	upregulation	Glucosamine-6-phosphate deaminase 1	Converts glucosamine-6-phosphate to fructose-6-phosphate and ammonia. Regulates the hexosamine pathway.	0.0377839	1.4227
RA	0	Q9DCT8	CRIP2_MOUSE	downregulation	Cysteine-rich protein 2	LIM protein. Regulates cell differentiation and proliferation in cardiac and vascular muscle.	0.0385153	1.4144
RA	1	Q95KK4	SSBP_RABIT	upregulation	Single-stranded DNA-binding protein, mitochondrial	Mitochondrial single-stranded DNA-binding protein. Stabilizes DNA during mitochondrial replication.	0.0393309	1.4053
RA	0	Q5R1W7	ECHB_PANTR	upregulation	Trifunctional enzyme subunit beta, mitochondrial	Beta component of the mitochondrial trifunctional enzyme. Catalyzes hydration, dehydrogenation and thiolysis in fatty acid β-oxidation.	0.0416522	1.3804
RA	0	Q76MZ3	2AAA_MOUSE	upregulation	Serine/threonine-protein phosphatase 2A 65 kDa regulatory subunit A alpha isoform	Regulatory subunit A of PP2A. Controls phosphatase activity in cell signaling and apoptosis.	0.0429301	1.3672
RA	0	A2TIL1	GSHR_CALJA	upregulation	Glutathione reductase, mitochondrial	Reduces oxidized glutathione (GSSG) to reduced (GSH) using NADPH. Maintains mitochondrial redox balance.	0.0431534	1.365
RA	1	P01948	HBA_RABIT	downregulation	Hemoglobin subunit alpha-1/2	Alpha chain of hemoglobin. Oxygen transport in blood.	0.0440284	1.3563
RA	0	P62323	SMD3_XENLA	upregulation	Small nuclear ribonucleoprotein Sm D3	Component of the Sm snRNP complex. Essential for pre-mRNA splicing.	0.0445387	1.3513
RA	0	A2VDF0	FUCM_HUMAN	downregulation	Fucose mutarotase	Converts L-fucose between α and β anomeric forms, necessary for its utilization in metabolic pathways.	0.047377	1.3244
LV	0	Q99LD4	CSN1_MOUSE	downregulation	COP9 signalosome complex subunit 1	Essential component of the COP9 signalosome complex, a regulator of the ubiquitin proteasome system that controls protein degradation, cell cycle progression and DNA repair.	0.00118743	2.9254
LV	1	P08507	GPDA_RABIT	downregulation	Glycerol-3-phosphate dehydrogenase [NAD(+)], cytoplasmic	Catalyzes the reversible conversion of dihydroxyacetone phosphate to glycerol-3-phosphate and plays a role in carbohydrate and lipid metabolism.	0.00293443	2.5325
LV	1	P01948	HBA_RABIT	downregulation	Hemoglobin subunit alpha-1/2	Alpha chain of hemoglobin. Oxygen transport in blood.	0.00919521	2.0364
LV	0	P02679	FIBG_HUMAN	downregulation	Fibrinogen gamma chain	Gamma chain of fibrinogen. Essential for blood coagulation; polymerizes to form the fibrin clot.	0.0110936	1.9549
LV	0	Q8BKC5	IPO5_MOUSE	upregulation	Importin-5	Nuclear import receptor that mediates import of ribosomal proteins and other cargo into the nucleus.	0.0146243	1.8349
LV	0	Q9D0M3	CY1_MOUSE	upregulation	Cytochrome c1, heme protein, mitochondrial	Component of the mitochondrial respiratory chain complex III; transfers electrons from ubiquinol to cytochrome c.	0.0181419	1.7413
LV	1	P14478	FIBB_RABIT	downregulation	Fibrinogen beta chain	Beta chain of fibrinogen. Essential for blood coagulation and fibrin clot formation.	0.0193872	1.7125
LV	0	Q589R5	TPIS_ORYLA	downregulation	Triosephosphate isomerase	Glycolytic enzyme that catalyzes the reversible interconversion of dihydroxyacetone phosphate and D-glyceraldehyde 3-phosphate.	0.020395	1.6905
LV	0	Q96DA6	TIM14_HUMAN	upregulation	Mitochondrial import inner membrane translocase subunit Tim14 (DNAJC19)	Co-chaperone that assists in the import of proteins into the mitochondrial inner membrane.	0.0226855	1.6443
LV	0	Q8BFQ4	WDR82_MOUSE	downregulation	WD repeat-containing protein 82	Component of the SET1 complex that specifically methylates 'Lys-4' of histone H3. Required for transcriptional activation of a subset of genes and for proper histone methylation.	0.0240459	1.619
LV	0	Q8NB12	SMYD1_HUMAN	upregulation	Histone-lysine N-methyltransferase SMYD1	Histone methyltransferase that methylates H3K4 and regulates cardiac-specific gene expression and myofibril organization.	0.0243696	1.6132
LV	0	Q8BH59	CMC1_MOUSE	upregulation	COX assembly mitochondrial protein 1 homolog	Assembly factor required for the biogenesis and stability of cytochrome c oxidase (complex IV) in mitochondria.	0.0267689	1.5724
LV	1	P47845	LEG3_RABIT	upregulation	Galectin-3	Beta-galactoside-binding lectin involved in cell-cell and cell-matrix interactions, inflammation and apoptosis.	0.0293584	1.5323
LV	0	O35593	PSDE_MOUSE	upregulation	26S proteasome non-ATPase regulatory subunit 14	Metalloprotease component of the 26S proteasome that cleaves Lys-63-linked polyubiquitin chains and regulates DNA repair, autophagy and Golgi-to-ER transport.	0.0301117	1.5213
LV	0	Q9TU03	GDIR2_BOVIN	downregulation	Rho GDP-dissociation inhibitor 2	Regulates the GDP/GTP exchange reaction of Rho proteins by inhibiting the dissociation of GDP from them.	0.0314258	1.5027
LV	0	Q9ESW0	DDB1_RAT	downregulation	DNA damage-binding protein 1	Subunit of the UV-DDB complex involved in DNA repair; recognizes UV-induced DNA damage and recruits nucleotide excision repair machinery.	0.033441	1.4757
LV	1	P15253	CALR_RABIT	downregulation	Calreticulin	Calcium-binding chaperone in the endoplasmic reticulum that assists in protein folding and quality control.	0.0344601	1.4627
LV	0	P10731	AMD_BOVIN	downregulation	Peptidyl-glycine alpha-amidating monooxygenase	C-terminal amidation of bioactive peptides (neuropeptides, hormones). Includes two enzymatic activities: hydroxylation and lysis.	0.041927	1.3775
LV	0	P17661	DESM_HUMAN	upregulation	Desmin	Muscle-specific intermediate filament protein that anchors contractile machinery and maintains structural integrity of cardiomyocytes.	0.0427296	1.3693
LV	0	Q921F2	TADBP_MOUSE	downregulation	TAR DNA-binding protein 43	RNA- and DNA-binding protein involved in transcription, splicing and mRNA stability; mutations are linked to neurodegeneration.	0.0436665	1.3599
LV	0	Q811I0	ATPF1_MOUSE	downregulation	ATP synthase subunit gamma, mitochondrial	Rotary subunit of the F1 catalytic core of mitochondrial ATP synthase that produces ATP from ADP.	0.0475453	1.3229
LV	0	P39059	COFA1_HUMAN	downregulation	Collagen alpha-1(I) chain	Type I collagen alpha-1 chain. Major structural component of the extracellular matrix in connective tissues.	0.0479726	1.319
RV	0	Q0P5L8	KBL_BOVIN	downregulation	Glycine C-acetyltransferase	Catalyzes the second step in the conversion of threonine to glycine.	0.000934	3.0297
RV	0	Q4V8F9	HSDL2_RAT	upregulation	Hydroxysteroid dehydrogenase-like protein 2	Enzyme involved in steroid metabolism and lipid homeostasis.	0.00404182	2.3934
RV	0	Q16134	ETFD_HUMAN	upregulation	Electron transfer flavoprotein-ubiquinone oxidoreductase, mitochondrial	Accepts electrons from ETF and reduces ubiquinone in the mitochondrial respiratory chain; essential for fatty acid and amino acid oxidation.	0.00422686	2.374
RV	0	Q2UVX4	CO3_BOVIN	downregulation	Complement component C3	Central component of the complement system; involved in innate immunity and opsonization.	0.0046757	2.3302
RV	0	Q32KV0	PGAM2_BOVIN	downregulation	Phosphoglycerate mutase 2	Glycolytic enzyme that catalyzes the interconversion of 3-phosphoglycerate and 2-phosphoglycerate.	0.00553052	2.2572
RV	0	P02675	FIBB_HUMAN	downregulation	Fibrinogen beta chain	Beta chain of fibrinogen; essential for blood coagulation and fibrin clot formation.	0.00558119	2.2533
RV	0	P51884	LUM_HUMAN	downregulation	Lumican	Small leucine-rich proteoglycan that regulates collagen fibrillogenesis and cell migration.	0.00737302	2.1324
RV	1	P01840	KAC4_RABIT	downregulation	Ig kappa chain C region, A allele	Constant region of immunoglobulin kappa light chain.	0.0110092	1.9582
RV	0	P08503	ACADM_RAT	upregulation	Medium-chain specific acyl-CoA dehydrogenase, mitochondrial	Catalyzes the first step of mitochondrial beta-oxidation of medium-chain fatty acids.	0.0126269	1.8987
RV	0	Q2KII4	ELOC_BOVIN	downregulation	Elongin-C	Subunit of elongin complex; part of the E3 ubiquitin ligase that targets RNA polymerase II for degradation.	0.0135482	1.8681
RV	1	P80191	FETUA_RABIT	downregulation	Alpha-2-HS-glycoprotein	Negative acute-phase protein; inhibits ectopic calcification and modulates insulin signaling.	0.0139025	1.8569
RV	1	P19134	TRFE_RABIT	downregulation	Serotransferrin	Iron-binding transport protein that delivers iron to cells via the transferrin receptor.	0.0145585	1.8369
RV	1	P49065	ALBU_RABIT	downregulation	Serum albumin	Major plasma protein that regulates colloidal osmotic pressure and binds various ligands including fatty acids, hormones, bilirubin and drugs.	0.015495	1.8098
RV	1	P14478	FIBB_RABIT	downregulation	Fibrinogen beta chain	Beta chain of fibrinogen; essential for blood coagulation and fibrin clot formation.	0.0177145	1.7517
RV	0	P50461	CSRP3_HUMAN	upregulation	Cysteine and glycine-rich protein 3	Positive regulator of myogenesis; acts as cofactor for myogenic transcription factors and organizes cytosolic structures in cardiomyocytes.	0.0196107	1.7075
RV	0	Q14195	DPYL3_HUMAN	upregulation	Dihydropyrimidinase-related protein 3	Involved in neuronal development, axonal guidance and microtubule assembly.	0.0211116	1.6755
RV	0	Q8K1Z0	COQ9_MOUSE	upregulation	Coenzyme Q9, mitochondrial	Essential for the biosynthesis of coenzyme Q (ubiquinone) in the mitochondrial inner membrane.	0.0212401	1.6728
RV	0	Q2PFZ3	PRDX2_MACFA	downregulation	Peroxiredoxin-2	Antioxidant enzyme that reduces peroxides and protects cells from oxidative stress.	0.0241613	1.6169
RV	1	P47845	LEG3_RABIT	downregulation	Galectin-3	Beta-galactoside-binding lectin involved in cell-cell adhesion, inflammation and apoptosis.	0.0253704	1.5957
RV	0	Q0MQE7	NDUB8_PANTR	upregulation	NADH dehydrogenase [ubiquinone] 1 beta subcomplex subunit 8	Accessory subunit of mitochondrial complex I.	0.0255773	1.5921
RV	0	Q9QZH4	AAKB2_RAT	downregulation	5'-AMP-activated protein kinase subunit beta-2	Regulatory subunit of AMPK; senses energy status and controls metabolism.	0.0272144	1.5652
RV	0	P31836	NCAM1_BOVIN	downregulation	Neural cell adhesion molecule 1	Mediates cell-cell adhesion and neurite outgrowth in nervous system.	0.028397	1.5467
RV	1	P23035	A1AF_RABIT	downregulation	Alpha-1-antifibrinogen	Regulates fibrinolysis by inhibiting the conversion of fibrinogen to fibrin.	0.0301824	1.5202
RV	0	P34913	HYES_HUMAN	upregulation	Bifunctional epoxide hydrolase 2	Converts epoxides to diols; involved in arachidonic acid metabolism and blood pressure regulation.	0.0302477	1.5193
RV	0	Q05707	COEA1_HUMAN	downregulation	Collagen alpha-1(VI) chain	Component of microfibrils in extracellular matrix; involved in cell adhesion, matrix organization and connective tissue integrity.	0.0310641	1.5077
RV	0	Q92629	SGCD_HUMAN	upregulation	Delta-sarcoglycan	Component of the dystrophin-glycoprotein complex; stabilizes muscle cell membrane during contraction.	0.0335502	1.4743
RV	0	Q96FW1	OTUB1_HUMAN	upregulation	Ubiquitin thioesterase OTUB1	Deubiquitinase that regulates protein stability, DNA repair and immune signaling.	0.0340458	1.4679
RV	0	Q9Z0Y1	DCTN3_MOUSE	downregulation	Dynactin subunit 3	Component of the dynactin complex; essential for dynein-mediated intracellular transport.	0.0356748	1.4476
RV	1	P01870	IGHG_RABIT	downregulation	Ig gamma chain C region	Constant region of immunoglobulin heavy chain; mediates effector functions in immune response.	0.0360403	1.4432
RV	0	Q6YP21	KAT3_HUMAN	upregulation	Kynurenine aminotransferase 3	Catalyzes the transamination of kynurenine to kynurenic acid in tryptophan metabolism.	0.0363004	1.4401
RV	0	Q811I0	ATPF1_MOUSE	downregulation	ATP synthase subunit gamma, mitochondrial	Rotary subunit of the F1 catalytic core of mitochondrial ATP synthase.	0.0375587	1.4253
RV	0	P63322	RALA_RAT	upregulation	Ras-related protein Ral-A	Small GTPase involved in exocytosis, membrane trafficking and cytoskeletal remodeling.	0.0377839	1.4227
RV	0	Q9D0M3	CY1_MOUSE	upregulation	Cytochrome c1, heme protein, mitochondrial	Component of the mitochondrial respiratory chain complex III; transfers electrons from ubiquinol to cytochrome c.	0.0403184	1.3945
RV	0	Q6RUV5	RAC1_RAT	upregulation	Ras-related C3 botulinum toxin substrate 1	Small GTPase involved in actin cytoskeleton organization, cell migration and NADPH oxidase activation.	0.0413635	1.3834
RV	0	Q9JHW2	NIT2_MOUSE	upregulation	Omega-amidase NIT2	Hydrolyzes omega-amides (such as alpha-ketoglutaramate) in glutamate and glutamine metabolism.	0.0419539	1.3772
RV	0	P84097	RHOG_CRICR	upregulation	Rho-related GTP-binding protein RhoG	Small GTPase that regulates actin cytoskeleton and cell migration.	0.0430179	1.3664
RV	0	O95292	VAPB_HUMAN	upregulation	Vesicle-associated membrane protein-associated protein B/C	ER membrane protein involved in vesicle trafficking and unfolded protein response.	0.0440079	1.3565
RV	0	Q9UL25	RAB21_HUMAN	upregulation	Ras-related protein Rab-21	Regulates endocytic trafficking, integrin recycling and cell adhesion/migration.	0.0440395	1.3562
RV	0	Q8HXP5	SODM_HYLLA	downregulation	Superoxide dismutase [Mn], mitochondrial	Destroys superoxide anion radicals in mitochondria.	0.0450472	1.3463
RV	0	P70404	IDHG1_MOUSE	upregulation	Isocitrate dehydrogenase [NAD] subunit gamma, mitochondrial	Catalyzes the oxidative decarboxylation of isocitrate to 2-oxoglutarate in the TCA cycle.	0.0462321	1.3351
RV	1	Q28640	HRG_RABIT	downregulation	Histidine-rich glycoprotein	Binds heparin, thrombospondin and plasminogen; modulates coagulation, angiogenesis and immune response.	0.0471188	1.3268
RV	0	Q9UDX5	MTFP1_HUMAN	upregulation	Mitochondrial fission process 1	Regulates mitochondrial fission and morphology.	0.0479906	1.3188
RV	0	O75947	ATP5H_HUMAN	upregulation	ATP synthase subunit d, mitochondrial	Peripheral stalk subunit of mitochondrial ATP synthase (complex V).	0.049254	1.3076
